# Supplementary material for: Foxa2 attenuates steatosis and inhibits the NF-κB/IKK signaling pathway in nonalcoholic fatty liver disease
Source: PeerJ. 2023 Dec 7;11:e16466. doi: 10.7717/peerj.16466 (PMC10710773; doi:10.7717/peerj.16466)
Supplement: Supplemental Information 4 [file peerj-11-16466-s004.zip]

Archive with 11 entries (10 files):
- Raw data/
- Raw data/Figure 1.pdf
- Raw data/Figure 1.xlsx
- Raw data/Figure 2.pdf
- Raw data/Figure 2.xlsx
- Raw data/Figure 3.pdf
- Raw data/Figure 3.xlsx
- Raw data/Figure 4.pdf
- Raw data/Figure 4.xlsx
- Raw data/Figure 5.pdf
- Raw data/Figure 5.xlsx
