# Supplementary material for: Foxa2 attenuates steatosis and inhibits the NF-κB/IKK signaling pathway in nonalcoholic fatty liver disease
Source: PeerJ. 2023 Dec 7;11:e16466. doi: 10.7717/peerj.16466 (PMC10710773; doi:10.7717/peerj.16466)
Supplement: Supplemental Information 4 [file peerj-11-16466-s004.zip › Raw data/Figure 1.xlsx]

## Sheet: A
group		Body weight（g）	Liver weight（g）	Liver/Body weight(%)
Control	1	28.47	0.91	3.19635
	2	26.53	0.92	3.46777
	3	26.09	0.93	3.56458
	4	28.5	0.93	3.26316
	5	28.66	1.01	3.52408
	6	28.34	0.91	3.21101
HFD	7	36.3	1.52	4.18733
	8	38.15	1.46	3.827
	9	36.67	1.55	4.22689
	10	38.26	1.66	4.33873
	11	37.48	1.63	4.34899
	12	36.09	1.61	4.46107
HFD+oe-NC	13	36.27	1.44	3.97022
	14	38.48	1.62	4.20998
	15	35.37	1.49	4.21261
	16	37.53	1.43	3.81029
	17	33.25	1.48	4.45113
	18	37.03	1.54	4.15879
HFD+oe-Foxa2	19	30.48	1.12	3.67454
	20	31.94	1.31	4.10144
	21	29.37	1.17	3.98366
	22	33.35	1.21	3.62819
	23	32.88	1.13	3.43674
	24	29.45	1.11	3.7691

## Sheet: B-FBG
	FBG
group		mmol/L
A.Control	1	6.37	6.37
	2	5.22
	3	6.41
	4	7.23
	5	6.82
	6	6.55
B.HFD	1	14.83	14.83
	2	14.27
	3	14.72
	4	13.58
	5	13.11
	6	13.09
c.HFD+oe-NC	1	14.23	14.23
	2	12.78
	3	12.01
	4	14.53
	5	12.89
	6	12.94
D.HFD+oe-Foxa2	1	10.11	10.11
	2	9.93
	3	8.01
	4	9.46
	5	8.24
	6	9.74

## Sheet: C-WB
Foxa2	Gray value	Relative quantification	Avg	sd	GAPDH	Normalized processing
Control	17637.4	0.920193	0.984556	0.0733525	19167.1	0.934628
	22071.8	0.946282			23324.7	0.961125
	25831	1.08719			23759.3	1.10425
HFD	14112.8	0.662315	0.618686	0.0967273	21308.3	0.672704
	14178.1	0.709151			19993.1	0.720274
	9395.82	0.484592			19389.1	0.492193
HFD+oe-NC	7499.39	0.379945	0.510635	0.113069	19738.1	0.385905
	15541.7	0.655774			23699.8	0.666061
	11086.8	0.496185			22344.2	0.503969
HFD+oe-Foxa2	34934.7	1.48717	1.51952	0.0553697	23490.8	1.5105
	34182.6	1.47395			23191.2	1.49707
	36499.8	1.59746			22848.7	1.62251
