# Supplementary material for: Foxa2 attenuates steatosis and inhibits the NF-κB/IKK signaling pathway in nonalcoholic fatty liver disease
Source: PeerJ. 2023 Dec 7;11:e16466. doi: 10.7717/peerj.16466 (PMC10710773; doi:10.7717/peerj.16466)
Supplement: Supplemental Information 4 [file peerj-11-16466-s004.zip › Raw data/Figure 2.xlsx]

## Sheet: A-AST&ALT
serum		AST(U/L)			ALT(U/L)
group	unmber	AST	mean	SD	ALT	mean	SD
A、Control组	1	59.2	66.75	5.89873	40.2	41.3	4.23178
	2	73.4			45.7
	3	72.3			47.2
	4	67.9			40.1
	5	60.4			37.9
	6	67.3			36.7
B、HFD	7	120.3	115.35	8.48923	84.1	78.5	4.15692
	8	113.1			80.3
	9	100.8			73.3
	10	123.4			77.9
	11	122.1			74.3
	12	112.4			81.1
C、HFD+oe-NC组	13	118.5	118.567	5.44341	77.3	80.5	2.91548
	14	115.4			76.9
	15	126.5			80.1
	16	123.1			83.3
	17	111.5			81.8
	18	116.4			83.6
D、HFD+oe-Foxa2组	19	81.3	77.1333	3.50638	65.3	62.6667	4.28097
	20	78.5			59.9
	21	80.5			56.1
	22	73.3			62.3
	23	75.9			64.1
	24	73.3			68.3

## Sheet: B-TG
		1	2	3	4	5	6
		0	15	30	60	120	180	μmol/L
		0.041	0.203	0.315	0.742	1.283	1.805
		x=(y-0.0628)/0.0099
			C	C*50（μmol/L）	mmol/L
	Control	0.563	50.5253	2526.26	2.52626
		0.446	38.7071	1935.35	1.93535
		0.439	38	1900	1.9
		0.554	49.6162	2480.81	2.48081
		0.453	39.4141	1970.71	1.97071
		0.447	38.8081	1940.4	1.9404
	HFD	1.732	168.606	8430.3	8.4303
		1.77	172.444	8622.22	8.62222
		1.589	154.162	7708.08	7.70808
		1.601	155.374	7768.69	7.76869
		1.689	164.263	8213.13	8.21313
		1.662	161.535	8076.77	8.07677
	HFD+oe-NC	1.56	151.232	7561.62	7.56162
		1.8	175.475	8773.74	8.77374
		1.783	173.758	8687.88	8.68788
		1.765	171.939	8596.97	8.59697
		1.794	174.869	8743.43	8.74343
		1.721	167.495	8374.75	8.37475
	HFD+oe-Foxa2	1.051	99.8182	4990.91	4.99091
		1.201	114.97	5748.48	5.74848
		1.223	117.192	5859.6	5.8596
		1.274	122.343	6117.17	6.11717
		0.994	94.0606	4703.03	4.70303
		1.088	103.556	5177.78	5.17778

## Sheet: B-TC
		1	2	3	4	5	6	7
		0	0.25	0.5	1	2	4	8	mmol/L
		0.046	0.202	0.289	0.403	0.664	1.031	1.823
		x=(y-0.1585)/0.2126
			C
	Control	0.503	1.62041
		0.582	1.992
		0.492	1.56867
		0.488	1.54986
		0.567	1.92145
		0.559	1.88382
	HFD	1.673	7.12371
		1.726	7.373
		1.537	6.48401
		1.482	6.22531
		1.603	6.79445
		1.708	7.28833
	HFD+oe-NC	1.686	7.18485
		1.603	6.79445
		1.542	6.50753
		1.521	6.40875
		1.529	6.44638
		1.624	6.89323
	HFD+oe-Foxa2	1.039	4.14158
		1.11	4.47554
		0.931	3.63358
		0.983	3.87817
		1.012	4.01458
		0.95	3.72295
