# Supplementary material for: Foxa2 attenuates steatosis and inhibits the NF-κB/IKK signaling pathway in nonalcoholic fatty liver disease
Source: PeerJ. 2023 Dec 7;11:e16466. doi: 10.7717/peerj.16466 (PMC10710773; doi:10.7717/peerj.16466)
Supplement: Supplemental Information 4 [file peerj-11-16466-s004.zip › Raw data/Figure 3.xlsx]

## Sheet: WB
FAS	Gray value	Relative quantification	Avg	sd	GAPDH	Normalized processing
Control	32266	1.12773	1.06936	0.143455	28611.4	1.05459
	33397.4	1.20844			27636.8	1.13006
	25912.9	0.871907			29719.8	0.815354
HFD	57778.7	2.0017	1.83851	0.119583	28864.8	1.87187
	46129.9	1.71849			26843.3	1.60702
	50737.4	1.79535			28260.5	1.6789
HFD+oe-NC	51324.5	1.87431	1.87318	0.0997809	27383.2	1.75274
	55142.1	1.99482			27642.7	1.86543
	50647.6	1.75041			28934.6	1.63688
HFD+oe-Foxa2	37428.9	1.36199	1.43158	0.0518453	27481	1.27365
	42300.5	1.48638			28458.8	1.38997
	41157.3	1.44637			28455.5	1.35256
ACC	Gray value	Relative quantification	Avg	sd	GAPDH	Normalized processing
Control	13442.8	0.469841	0.383488	0.0781862	28611.4	1.22518
	7752.22	0.280503			27636.8	0.731454
	11891.4	0.400118			29719.8	1.04337
HFD	33795.4	1.17082	1.1952	0.0612887	28864.8	3.05307
	30477.1	1.13537			26843.3	2.96064
	36157.3	1.27943			28260.5	3.3363
HFD+oe-NC	34772.8	1.26986	1.23085	0.0419457	27383.2	3.31135
	32414.9	1.17264			27642.7	3.05784
	36169.6	1.25004			28934.6	3.25967
HFD+oe-Foxa2	20138	0.7328	0.780485	0.119433	27481	1.91088
	26883.6	0.944652			28458.8	2.46332
	18894.5	0.664002			28455.5	1.73148
CPT1α	Gray value	Relative quantification	Avg	sd	GAPDH	Normalized processing
Control	35438.9	1.23863	1.19688	0.124907	28611.4	1.03489
	36608.9	1.32464			27636.8	1.10675
	30532.8	1.02736			29719.8	0.858364
HFD	11151.6	0.38634	0.359567	0.0865607	28864.8	0.32279
	12069.5	0.449628			26843.3	0.375668
	6859.73	0.242732			28260.5	0.202804
HFD+oe-NC	14550.8	0.531377	0.4336	0.0825492	27383.2	0.44397
	9107.51	0.329473			27642.7	0.275277
	12729.8	0.439949			28934.6	0.367581
HFD+oe-Foxa2	22457.1	0.817186	0.759143	0.0808748	27481	0.682765
	23207.3	0.815471			28458.8	0.681332
	18347.4	0.644773			28455.5	0.538713
