# Supplementary material for: Foxa2 attenuates steatosis and inhibits the NF-κB/IKK signaling pathway in nonalcoholic fatty liver disease
Source: PeerJ. 2023 Dec 7;11:e16466. doi: 10.7717/peerj.16466 (PMC10710773; doi:10.7717/peerj.16466)
Supplement: Supplemental Information 4 [file peerj-11-16466-s004.zip › Raw data/Figure 5.xlsx]

## Sheet: A-WB
Foxa2	Gray value	Relative quantification	Avg	sd	GAPDH	Normalized processing
Control	14399.3	0.479049	0.569206	0.0638571	30058	0.841609
	18554.1	0.6188			29984	1.08713
	18282.3	0.60977			29982.2	1.07126
OA+oe-NC	6556.77	0.205453	0.254081	0.0403843	31913.7	0.360947
	9637.65	0.304334			31668	0.534664
	8296.14	0.252456			32861.8	0.443522
OA+oe-Foxa2	33740.5	1.12351	1.11319	0.0477037	30031.2	1.97383
	32566.8	1.05029			31007.4	1.84518
	34774.5	1.16576			29829.8	2.04805
OA+ oe- Foxa2+LPS	30383.4	1.08635	1.18758	0.0717143	27968.5	1.90853
	34639.8	1.24344			27858	2.18452
	33786.8	1.23297			27402.9	2.16611

## Sheet: B-WB
NF-κB	Gray value	Relative quantification	Avg	sd	GAPDH	Normalized processing	p-NF-Κb/NF-κB
Control	38935.6	0.936734	0.934514	0.0308795	41565.3	1.00238	0.847059
	38475.6	0.971175			39617.6	1.03923	1.07061
	37988.8	0.895634			42415.5	0.958395	1.08339
OA+oe-NC	45966	1.07431	1.0902	0.0761981	42786.4	1.1496	3.25986
	40875.6	1.00585			40637.9	1.07633	3.77196
	46793.4	1.19045			39307.3	1.27387	3.30036
OA+oe-Foxa2	43857	1.07724	1.08666	0.0543837	40712.5	1.15272	1.89241
	46517.1	1.15748			40188.4	1.23859	1.71762
	41788.8	1.02527			40759	1.09711	1.91152
OA+ oe- Foxa2+LPS	44292	1.11073	1.08701	0.082027	39876.6	1.18856	2.36699
	48018	1.17349			40918.9	1.25572	2.20137
	38182.1	0.976812			39088.4	1.04526	2.83601
p-NF-κB	Gray value	Relative quantification	Avg	sd	GAPDH	Normalized processing
Control	10651.6	0.256263	0.301816	0.0334862	41565.3	0.84907
	13303.7	0.335803			39617.6	1.11261
	13292.2	0.313381			42415.5	1.03832
OA+oe-NC	48394	1.13106	1.20843	0.0575299	42786.4	3.74752
	49795.1	1.22534			40637.9	4.05988
	49877.2	1.26891			39307.3	4.20424
OA+oe-Foxa2	26804.7	0.658389	0.644477	0.0105202	40712.5	2.18143
	25804.5	0.642089			40188.4	2.12742
	25798.6	0.632954			40759	2.09715
OA+ oe- Foxa2+LPS	33859.3	0.849101	0.85937	0.0256985	39876.6	2.81331
	34139.1	0.834313			40918.9	2.76431
	34972.3	0.894696			39088.4	2.96438
IKK	Gray value	Relative quantification	Avg	sd	GAPDH	Normalized processing	p-IKK/IKK
Control	46984.5	1.13038	0.995308	0.120941	41565.3	1.13571	0.88379
	40356.2	1.01864			39617.6	1.02344	1.12192
	35497.8	0.836905			42415.5	0.84085	1.00857
OA+oe-NC	41487.4	0.969639	0.994704	0.0472987	42786.4	0.97421	2.70357
	38749.4	0.953528			40637.9	0.958023	3.00081
	41702.8	1.06094			39307.3	1.06595	2.92496
OA+oe-Foxa2	40276.2	0.989282	1.04066	0.0381867	40712.5	0.993946	1.76652
	43433.7	1.08075			40188.4	1.08585	1.62133
	42876.4	1.05195			40759	1.05691	1.83799
OA+ oe- Foxa2+LPS	36942.7	0.926427	0.963741	0.0401771	39876.6	0.930794	2.25466
	38680.2	0.94529			40918.9	0.949746	2.3082
	39850.9	1.01951			39088.4	1.02431	2.52083
p-IKK	Gray value	Relative quantification	Avg	sd	GAPDH	Normalized processing
Control	16128	0.388016	0.386575	0.0473821	41565.3	1.00373
	17585.2	0.443872			39617.6	1.14822
	13905.4	0.327837			42415.5	0.848056
OA+oe-NC	43564.2	1.01818	1.1116	0.0763851	42786.4	2.63384
	45162.7	1.11134			40637.9	2.87484
	47376.3	1.20528			39307.3	3.11785
OA+oe-Foxa2	27633.9	0.678757	0.70343	0.033616	40712.5	1.75582
	27351.1	0.680574			40188.4	1.76052
	30608.3	0.750959			40759	1.94259
OA+ oe- Foxa2+LPS	32350.9	0.811275	0.885636	0.0809412	39876.6	2.09862
	34676.7	0.847451			40918.9	2.1922
	39017.4	0.998183			39088.4	2.58212

## Sheet: C-WB
FAS	Gray value	Relative quantification	Avg	sd	GAPDH	Normalized processing
Control	10634.2	0.337006	0.314692	0.0338941	31554.8	1.07091
	8216.02	0.266795			30795.2	0.847799
	10475.5	0.340274			30785.3	1.08129
OA+oe-NC	38388.1	1.16484	1.25691	0.0663352	32955.7	3.70152
	38234.1	1.2874			29698.6	4.091
	40974.4	1.3185			31076.4	4.18982
OA+oe-Foxa2	16639.1	0.501156	0.582524	0.0575443	33201.4	1.59253
	20626	0.624435			33031.5	1.98428
	18303.8	0.621979			29428.4	1.97647
OA+ oe- Foxa2+LPS	31179.4	1.09854	1.04852	0.0356501	28382.4	3.49086
	31058.8	1.02894			30185.3	3.26966
	32012.7	1.01808			31444.3	3.23516
ACC	Gray value	Relative quantification	Avg	sd	GAPDH	Normalized processing
Control	8623.97	0.273301	0.271885	0.0322075	31554.8	1.00521
	9565.09	0.310603			30795.2	1.14241
	7134.49	0.23175			30785.3	0.852382
OA+oe-NC	29472.7	0.894312	0.957949	0.0450283	32955.7	3.2893
	29334.9	0.987754			29698.6	3.63299
	30821	0.991781			31076.4	3.6478
OA+oe-Foxa2	19957.1	0.601092	0.639899	0.0276844	33201.4	2.21083
	21629.6	0.654818			33031.5	2.40844
	19534.2	0.663788			29428.4	2.44143
OA+ oe- Foxa2+LPS	24512	0.863632	0.83365	0.0399586	28382.4	3.17646
	25963.7	0.860143			30185.3	3.16363
	24437.8	0.777176			31444.3	2.85848
CPT1α	Gray value	Relative quantification	Avg	sd	GAPDH	Normalized processing
Control	41871	1.32693	1.20445	0.0881381	31554.8	1.10168
	35823.5	1.16328			30795.2	0.965815
	34576.7	1.12315			30785.3	0.9325
OA+oe-NC	10630.2	0.322559	0.398963	0.0552547	32955.7	0.267806
	13404.7	0.451359			29698.6	0.374742
	13144.4	0.422971			31076.4	0.351172
OA+oe-Foxa2	27870.3	0.839433	0.905154	0.0484975	33201.4	0.696941
	30422.8	0.921025			33031.5	0.764683
	28104.2	0.955003			29428.4	0.792893
OA+ oe- Foxa2+LPS	20688.7	0.728926	0.688967	0.0579757	28382.4	0.605192
	22065.2	0.73099			30185.3	0.606905
	19086.2	0.606986			31444.3	0.503951
